# Supplementary material for: Cold Plasma Therapy in Chronic Wounds—A Multicenter, Randomized Controlled Clinical Trial (Plasma on Chronic Wounds for Epidermal Regeneration Study): Preliminary Results
Source: J Clin Med. 2023 Aug 4;12(15):5121. doi: 10.3390/jcm12155121 (PMC10419810; doi:10.3390/jcm12155121)
Supplement: Supplementary file 1 [file jcm-12-05121-s001.zip]

Archive with 1 entries (1 files):
- jcm-2476905-supplementary.pdf
